# Supplementary material for: Effects of different recovery strategies following a half-marathon on fatigue markers in recreational runners
Source: PLoS One. 2018 Nov 9;13(11):e0207313. doi: 10.1371/journal.pone.0207313 (PMC6226207; doi:10.1371/journal.pone.0207313)
Supplement: S1 File — Rec, recovery; CMJ, countermovement jump; Dm, muscle belly displacement; Tc, contraction time; DOMS, delayed onset muscle soreness; SRSS, short recovery and stress scale; OR, overall recovery; OS, overall stress; CK, creatine kinase; CRP, c-reactive protein; f-T, free-testosterone; IGF-1, insulin-like growth factor 1. (XLSX) [file pone.0207313.s001.xlsx]

## Sheet: Tabelle1
No.	Rec_Group	CMJ_Pre	CMJ_Postrec	CMJ_Post24	Dm_Pre	Dm_Post24	Tc_Pre	Tc_Post24	DOMS_Pre	DOMS_Postrec	DOMS_Post24	SRSS_OR_Pre	SRSS_OR_Postrec	SRSS_OR_Post24	SRSS_OS_Pre	SRSS_OS_Postrec	SRSS_OS_Post24	CK_Pre	CK_Postrec	CK_Post24	CRP_Pre	CRP_Post24	Urea_Pre	Urea_Post24	f-T_Pre	f-T_Post24	IGF-1_Pre	IGF-1_Post24
1	PAS	28.5	31.7	28.6	8.7	9.6	42.3	38.7	2.5	7.9	8	6	5	5	2	1	2	149	274	488	1.2		35
2	PAS	25.2	27.6	24.5	14.6	13.2	38	46.9	1.4	2.5	2.9	5	4	4	3	5	4	368	240	189	0.2	1.7	39	35	6.43	5.74	259	187
3	PAS	30.6	32.9	31.9	8.6	8.3	32.3	33.2	2.2	4.1	4.5	5	6	4	2	4	4	751	349	405	0.8	3.2	60	55	12.73	9.69	232	211
4	PAS	29.5	32.6	30.8	5.1	4.6	19.1	21	1	1.9	5.7	7	5	5	2	5	2	255	551	448	0.4	2.8	31	37	15.33	17.73	300	263
5	PAS	23.9	21	21.7	9.6	8.3	37.9	39	1.4	5.9	2.9	6	5	5	3	5	2	76	136	291	1	14.1	70	57	13.28	7.97	172	151
6	PAS	32.9	32	31.9	13.3	12.8	31.9	31.1	1	6.8	4.5	7	1	4	1	7	7	126	237	885	5.9	6.8	24	38	19.86	7.44	301	305
7	PAS	37.6	35	40	5.6	5.8	31	28	1.6	3.8	4.9	7	5	5	2	4	3	235	395	1326	0.2	4.1	46	51	24.86	17.1	235	250
8	PAS	29.9	30.3	30.8	11.7	12.5	39.9	38.6	1	4.7	4.5	3	3	1	2	6	5	198	256	333	0.6	2.3	26	32	10.04	13.21	134	117
9	PAS	35.7	29.9	29.6	11.5	9.9	32.8	36.8	1	9.4	9.9	4	2	4	3	6	4	65	274	910	1.6	7.4	22	34	17.05	15.42	245	214
10	PAS	34.3	35.5	35.6	10.1	11.7	26.9	28.8	1.8	6.5	7.9	2	3	3	4	7	6	325	818	1349	1.6	6.3	28	33	11.07	12.22	319	287
11	PAS	35.7	26.4	28.2	6.1	8.7	32.7	32.7	1.8	7	8.3	5	3	3	2	6	3	290	732	822	2.6	7.3	38	29	12.95	10.68	129	124
12	PAS	34.2	34.3	33.6	9.7	8.9	33.3	33.6	2.3	7.1	5.5	5	5	5	1	3	2	205	244	291	1.1	2.1	43	48	12.3	18.78	337	347
13	ACT	28.3	29.5	26.6	12.9	13.2	32.1	33.6	1.5	2	3.7	6	3	5	1	4	2	206	177	311	0.9	1.6	30	34	15.54	10.86	177	167
14	ACT	27.4	30.8	30.2	6.2	5.2	25	28.2	1.1	1.9	3.1	6	2	5	3	7	3	105	169	398	0.2	4.2	30	31	11.03	3.62	140	136
15	ACT	34.5	32.9	35.6	11.5	9.9	30.5	31.4	1.7	5.6	2.8	4	3	3	5	5	4	145	467	499	0.2	1.4	34	34	15.82	15.21	212	192
16	ACT	28	27.9	26.6	6.7	8.9	26.6	28.5	1.8	8.4	7	4	1	2	3	7	5	144	412	1099	0.3	6.5	34	37	11.83	6.71	251	323
17	ACT	41.6	44	40.2	8.3	8.7	35.4	32.3	1.5	8	8.5	6	2	2	2	5	6	137	318	745	0.2	2.4	21	30	13.37	16.06	289	296
18	ACT	26.8	27.5	25.5	9.4	9.7	27.9	38	1	9.1	9.4	5	3	5	3	6	4	115	349	587	0.7	3.6	26	32	7.66	9.95	250	246
19	ACT	32.2	29	35.1	9.2	10.2	32.2	30.2	1.1	7.2	5.4	6	2	4	1	6	4	223	490	1229	0.2	3.2	31	43	18.58	10.11	170	151
20	ACT	26.1	23.8	25.6	10.6	10.8	31.9	30.9	1.2	3.6	6.5	6	2	2	2	6	5	135	284	496	1.2	5.8	27	34	23.24	10.45	371	269
21	ACT	30	34.4	33.5	10	11.3	32.7	33.5	1.1	4	4.8	4	4	4	3	5	6	36	188	280	0.6	2.8	29	29	19.52	13.49	301	256
22	ACT	31.7	29.3	30.6	8.9	6.9	32.5	31.3	3.3	9.6	9.8	6	2	4	1	5	2	266	346	791	3.2	5.1	33	37	12.3	4.32	240	191
23	ACT	41.6	46.2	42.7	2.2	2.8	17.8	25.4	1.1	6.7	9.2	5	4	4	5	5	3	319	586	2488	0.8	2.6	39	53	19.07	7.52	246	249
24	ACT	31.3	34	32.6	6.2	9.3	34.2	32.8	1.8	8	3.9	4	2	3	4	6	5	119	327	1880	3	8.3	36	38	12.99	10.45	122	95
25	ACT	26.4	30.6	28.4	11.6	12.5	27.7	26.3	3.5	8.7	9.3	5	2	2	5	6	6	162	246	393	0.2	2.8	28	26	14.63	7.81	205	188
26	CWI	35.8	29.1	34.5	7.3	9.1	30.2	32.2	3.7	4.4	7.2	5	2	5	2	6	3	272	396	724			41	39	9.49	9.54	251	213
27	CWI	35.4	28.3	33.7	5	7.8	26.2	30.7	2.8	8	3.2	7	6	4	2	4	6	209	443	476	0.4	1.9	34	38	13.23	6.88	187	180
28	CWI	26.4	23.2	24.2	7.6	8.8	39.7	36.7	1.5	6.5	5.1	6	5	4	4	3	4	222	505	576	0.6	4.1	27	47	11.79	8.83	144	147
29	CWI	27.6	23.7	25.8	9	9.5	32.8	33.5	1.5	5.6	2.1	4	4	3	5	4	4	172	178	306	1.3	5.8	25	31	12.73	8.79	111	115
30	CWI	41.5	32.1	39.3	10.9	8.9	24.5	24.6	7	5.1	9.6	6	5	5	4	4	3	177	248	914	0.5	2.9	39	39	12.21	14.28	251	221
31	CWI	30.8	27.8	30.6	8.2	6.7	35.2	39.1	4	1.4	1.8	6	4	4	2	3	4	277	472	706	0.2	2.4	24	29	15.65	18.49	294	248
32	CWI	26.4	22.9	25.6	7.7	8.7	27.3	25.5	1.1	4	4.6	6	3	4	2	6	5	112	145	282	0.3	3.9	36	37	8.55	8.87	140	157
33	CWI	33.9		34.7	11.6	11.9	33.2	32.9	1.2	6.5	2.9	4	6	4	3	3	5	127	320	414	0.2	3.1	29	42	20	9.75	196	171
34	CWI	40.9	31.7	37.4	6.7	6.4	22.6	21.4	6.6	4.5	8.9	5	6	5	2	1	1	1169	952	879	2	4.4	37	34	16.42	19.14	209	207
35	CWI	33.8	26.7	34.5	7.9	9.4	28.8	30.3	1.2	4.1	2.9	5	2	3	4	5	5	511	492	688	0.2	1.2	32	44	24.26	14.3	249	257
36	CWI	37.7	33.7	36.1	6.1	6.7	25.8	32.1	1	7	1	6	4	6	2	3	2	268	438	795	1.5	6.6	59	61	13.76	7.17	238	207
37	MAS	30.2	32.2	31.2	8.5	8.6	21.7	21.9	1.2	5.5	2.2	6	3	4	2	6	4	506	672	1010	0.6	2	40	47	13.61	11.36	332	249
38	MAS	34.2	32.8	32.5	9.3	10	27	29.1	1.3	5.7	4.4	6	4	1	2	6	6	121	287	495	0.2	3	39	38	20.63	13.57	427	366
39	MAS	36.7	37.1	36.5	10.9	12.7	28.1	27.2	1.2	8.1	8.5	5	5	6	2	3	1	247	516	645	0.2	1.6	23	34	39.64	30.46	295	248
40	MAS	31.3	33.9	32.8	3.1	7.6	26.6	30.1	1.1	1.7	1.3	5	3	2	3	5	5	384	455	478	0.2	2	45	39	9.49	8.39	206	199
41	MAS	37.1	38.9	35.5	7.3	7.5	28.3	31	1.7	6.3	9.1	4	7	7	4	6	7	312	252	689	0.6	3.3	24	35	17.76	10.35	216	174
42	MAS	28.3	27.6	28.3	14.7	12.9	24	25.8	5.1	7.6	3.9	6	6	5	2	4	3	175	284	523	0.7	4.6	33	49	27.58	16.55	199	193
43	MAS	38.3	39.2	40.7	8.3	12	26.8	27.5	1.6	4.8	4	3	5	5	5		4	424	582	1249	0.3	3.8	38	31	13.75	15.4	376	365
44	MAS	38.5	38.6	37.8	10.4	10.4	37	40.6	3.3	5.1	1.7	5	5	5	3	4	3	24	226	245	0.2	2.2	27	37	9.97	14.52	340	221
45	MAS	32.7	32	31.4	11.4	12	38.4	38.3	2.2	5.3	6.5	6	6	5	2	2	2	250	493	745	0.9	1.1	38	36	11.26	3.24	224	177
46	MAS	21.2	22.7	20.2	15.4	17.5	29.7	33.1	1.1	1.2	1.3							275	402	474	0.4	2.2	37	31	7.17	5.53	150	128
